# Supplementary material for: Androgen Receptor Gene CAG Repeat Length Varies and Affects Semen Quality in an Ethnic-Specific Fashion in Young Men from Russia
Source: Int J Mol Sci. 2022 Sep 13;23(18):10594. doi: 10.3390/ijms231810594 (PMC9505661; doi:10.3390/ijms231810594)
Supplement: Supplementary file 1 [file ijms-23-10594-s001.zip]

Archive with 1 entries (1 files):
- ijms-1888605-supplementary.pdf
